# Supplementary material for: Agri-food supply chain resilience: An exploration of influencing factors based on fuzzy-DEMATEL-ISM analysis
Source: PLoS One. 2025 Dec 10;20(12):e0338492. doi: 10.1371/journal.pone.0338492 (PMC12694872; doi:10.1371/journal.pone.0338492)
Supplement: S1 Data — (XLSX) [file pone.0338492.s001.xlsx]

## Sheet: expert_1
index	a1	a2	a3	a4	a5	a6	a7	a8	a9	a10	a11	a12
a1	0	3	2	4	3	2	3	2	2	2	2	2
a2	2	0	3	3	4	3	4	3	3	3	3	3
a3	1	2	0	2	1	1	2	1	1	1	1	1
a4	4	3	2	0	3	3	4	3	3	3	3	3
a5	3	4	1	3	0	4	4	3	3	3	3	3
a6	2	3	1	3	4	0	3	2	2	2	2	2
a7	3	4	2	4	4	3	0	3	3	3	3	3
a8	2	3	1	3	3	2	3	0	2	2	2	2
a9	2	3	1	3	3	2	3	2	0	4	4	3
a10	2	3	1	3	3	2	3	2	4	0	3	3
a11	2	3	1	3	3	2	3	2	4	3	0	3
a12	2	3	1	3	3	2	3	2	3	3	3	0

## Sheet: expert_2
index	a1	a2	a3	a4	a5	a6	a7	a8	a9	a10	a11	a12
a1	0	2	2	3	2	2	2	2	2	2	2	2
a2	3	0	3	2	3	2	3	2	2	2	2	2
a3	2	2	0	2	1	1	2	1	1	1	1	1
a4	4	3	2	0	3	3	4	3	3	3	3	3
a5	3	4	1	3	0	4	4	3	3	3	3	3
a6	2	3	1	3	4	0	3	2	2	2	2	2
a7	3	4	2	4	4	3	0	3	3	3	3	3
a8	2	3	1	3	3	2	3	0	2	2	2	2
a9	2	3	1	3	3	2	3	2	0	4	4	3
a10	2	3	1	3	3	2	3	2	4	0	3	3
a11	2	3	1	3	3	2	3	2	4	3	0	3
a12	2	3	1	3	3	2	3	2	3	3	3	0

## Sheet: expert_3
index	a1	a2	a3	a4	a5	a6	a7	a8	a9	a10	a11	a12
a1	0	3	1	3	1	2	0	2	1	0	1	1
a2	2	0	2	1	3	1	1	3	2	1	3	3
a3	1	1	0	4	2	4	1	2	3	1	3	2
a4	3	2	3	0	3	4	2	3	2	2	3	4
a5	1	4	2	3	0	3	3	4	4	3	4	4
a6	3	1	4	3	2	0	2	3	2	2	2	3
a7	1	2	2	3	4	3	0	4	4	4	4	3
a8	4	3	2	4	3	3	3	0	3	3	3	4
a9	1	1	3	2	4	2	4	3	0	4	4	3
a10	0	1	1	2	2	2	4	2	3	0	4	3
a11	1	3	3	3	4	2	4	3	4	4	0	4
a12	3	4	3	4	4	3	3	4	3	3	3	0

## Sheet: expert_4
index	a1	a2	a3	a4	a5	a6	a7	a8	a9	a10	a11	a12
a1	0	2	1	3	1	2	0	1	1	0	1	1
a2	1	0	4	1	2	1	1	2	1	1	2	4
a3	1	3	0	4	3	4	1	2	2	1	3	3
a4	2	1	3	0	3	3	2	3	1	1	2	3
a5	1	3	3	2	0	4	3	3	3	2	4	4
a6	2	1	4	3	3	0	2	2	1	1	2	3
a7	0	1	2	2	4	2	0	3	4	3	4	2
a8	2	2	2	3	2	2	2	0	2	2	2	3
a9	0	1	2	1	3	1	3	2	0	3	4	2
a10	0	1	1	1	1	1	3	1	2	0	3	2
a11	1	2	3	2	4	2	3	2	3	3	0	4
a12	2	4	3	3	3	3	2	3	2	2	3	0

## Sheet: expert_5
index	a1	a2	a3	a4	a5	a6	a7	a8	a9	a10	a11	a12
a1	0	1	0	2	1	3	0	1	0	0	1	1
a2	0	0	2	1	2	1	1	2	1	1	2	3
a3	1	1	0	3	2	4	1	1	2	1	2	2
a4	2	1	3	0	2	3	1	2	1	1	2	3
a5	1	2	3	3	0	4	3	3	3	2	4	4
a6	3	2	4	4	3	0	3	4	2	2	3	4
a7	1	1	2	2	4	4	0	3	4	4	4	3
a8	2	2	2	3	2	4	2	0	2	2	2	3
a9	0	1	2	1	3	2	4	2	0	3	4	2
a10	0	1	1	1	1	2	3	1	2	0	3	2
a11	1	2	3	2	4	3	4	2	4	3	0	4
a12	2	3	3	3	3	4	2	3	2	2	3	0

## Sheet: expert_6
index	a1	a2	a3	a4	a5	a6	a7	a8	a9	a10	a11	a12
a1	0	1	0	1	1	2	0	1	0	0	1	1
a2	0	0	1	1	2	1	1	2	1	1	2	3
a3	1	1	0	2	2	3	1	1	2	1	3	2
a4	1	1	2	0	2	2	1	2	1	1	2	3
a5	1	2	2	3	0	3	3	3	3	2	4	3
a6	2	1	3	2	2	0	2	2	1	2	2	3
a7	1	2	2	3	4	3	0	3	4	4	4	4
a8	2	2	1	2	3	2	3	0	3	2	3	3
a9	0	1	3	2	4	2	4	2	0	4	4	3
a10	0	1	1	1	2	2	3	1	3	0	3	3
a11	1	3	3	3	4	3	4	3	4	3	0	4
a12	1	3	2	3	3	2	3	3	2	3	4	0

## Sheet: expert_7
index	a1	a2	a3	a4	a5	a6	a7	a8	a9	a10	a11	a12
a1	0	2	1	1	1	3	0	2	0	0	1	1
a2	3	0	2	1	3	2	1	3	1	1	3	4
a3	1	2	0	3	2	3	1	1	2	1	2	2
a4	2	1	3	0	2	2	1	2	1	1	2	3
a5	4	4	2	3	0	3	3	4	4	3	4	4
a6	3	2	4	3	3	0	2	3	2	2	3	4
a7	4	3	2	3	4	3	0	4	4	4	4	4
a8	4	4	2	4	4	4	4	0	4	3	4	4
a9	3	2	3	2	4	2	4	3	0	4	4	3
a10	2	3	1	1	3	2	4	2	3	0	4	3
a11	3	4	3	3	4	3	4	3	4	4	0	4
a12	4	4	3	4	4	4	3	4	3	3	4	0

## Sheet: direct influence matrix
index	a1	a2	a3	a4	a5	a6	a7	a8	a9	a10	a11	a12
a1	0.2375	3.5	1.84167	4.2	2.56667	3.96667	1.4	2.8	1.63333	1.16667	2.33333	2.33333
a2	2.80417	0.233333	4.15833	2.56667	4.66667	2.8	3.03333	4.2	2.8	2.56667	4.2	5.36667
a3	2.09583	3.03333	0.241667	4.9	3.26667	4.9	2.33333	2.33333	3.26667	1.86667	3.73333	3.26667
a4	4.42917	3.03333	4.40833	0.233333	4.43333	4.9	3.73333	4.43333	3.03333	3.03333	4.2	5.36667
a5	3.49583	5.6	3.49167	4.9	0.233333	6.06667	5.6	5.6	5.6	4.43333	6.3	6.06667
a6	4.1875	3.26667	5.125	5.13333	5.13333	0.233333	4.2	4.43333	3.03333	3.26667	3.96667	5.13333
a7	3.2625	4.2	3.475	5.13333	6.76667	5.13333	0.233333	5.6	6.3	6.06667	6.3	5.36667
a8	4.42083	4.66667	2.79167	5.36667	4.9	4.66667	4.9	0.233333	4.43333	3.96667	4.43333	5.13333
a9	2.10417	3.03333	3.725	3.5	5.83333	3.26667	6.06667	3.96667	0.233333	6.3	6.76667	4.66667
a10	1.6375	3.26667	1.85833	3.03333	3.73333	3.26667	5.6	2.8	5.13333	0.233333	5.6	4.66667
a11	2.79583	4.9	4.19167	4.66667	6.3	4.2	6.06667	4.2	6.53333	5.6	0.233333	6.3
a12	3.9625	5.83333	3.95833	5.6	5.6	4.9	4.66667	5.13333	4.43333	4.66667	5.6	0.233333

## Sheet: total influence matrix
index	a1	a2	a3	a4	a5	a6	a7	a8	a9	a10	a11	a12
a1	0.152121	0.239653	0.194693	0.267144	0.258944	0.260113	0.219643	0.234541	0.216693	0.197684	0.254307	0.258122
a2	0.254682	0.265366	0.29786	0.326787	0.383639	0.32541	0.330048	0.33558	0.319031	0.297936	0.377011	0.39681
a3	0.222146	0.281451	0.211785	0.331795	0.32948	0.327464	0.288967	0.278286	0.29523	0.259162	0.336013	0.332114
a4	0.306683	0.343055	0.33057	0.323443	0.417943	0.392375	0.374448	0.372107	0.355048	0.335698	0.414276	0.434722
a5	0.354847	0.461025	0.387407	0.482795	0.446856	0.492805	0.490605	0.472051	0.47867	0.438116	0.541956	0.541884
a6	0.31187	0.357767	0.351483	0.413903	0.441638	0.330177	0.393516	0.383807	0.36712	0.350207	0.424573	0.444917
a7	0.353869	0.444392	0.389861	0.49063	0.55388	0.483953	0.412244	0.47626	0.49529	0.468055	0.548678	0.537076
a8	0.330625	0.398203	0.332865	0.436924	0.462307	0.42051	0.426255	0.336728	0.408966	0.381608	0.455596	0.468941
a9	0.296922	0.379889	0.351088	0.414769	0.484718	0.405637	0.454076	0.403057	0.352835	0.426751	0.500468	0.470293
a10	0.248853	0.331333	0.277741	0.351055	0.392923	0.349323	0.391026	0.332864	0.375735	0.280647	0.421574	0.408302
a11	0.337122	0.443656	0.390935	0.471195	0.533948	0.457969	0.491285	0.444058	0.486891	0.450271	0.44075	0.536937
a12	0.345064	0.443262	0.375294	0.469922	0.50527	0.453269	0.452738	0.442812	0.438237	0.418884	0.50562	0.424368

## Sheet: result of DEMATEL
index	Degree of impact	Degree of being affected	Centrality degree	Reason degree
a1	2.75366	3.5148	6.26846	-0.761147
a2	3.91016	4.38905	8.29921	-0.478891
a3	3.49389	3.89158	7.38548	-0.397689
a4	4.40037	4.78036	9.18073	-0.379994
a5	5.58902	5.21155	10.8006	0.377471
a6	4.57098	4.699	9.26998	-0.128026
a7	5.65419	4.72485	10.379	0.929337
a8	4.85953	4.51215	9.37168	0.347376
a9	4.9405	4.58975	9.53025	0.350756
a10	4.16137	4.30502	8.46639	-0.143645
a11	5.48502	5.22082	10.7058	0.264196
a12	5.27474	5.25449	10.5292	0.0202536

[truncated: 1 more sheets: overall influence matrix]
